# Supplementary material for: Cervicovaginal microbiome composition and absolute quantity are associated with pelvic inflammatory disease
Source: Microb Genom. 2025 Dec 5;11(12):001574. doi: 10.1099/mgen.0.001574 (PMC12680322; doi:10.1099/mgen.0.001574)
Supplement: Uncited Supplementary Material 2. [file mgen-11-01574-s002.xlsx]

## Sheet: Supplementary Table 1
Supplementary Table 1: Demographic and questionnaire datasets.
Sample ID	Collection date	Group	Subgroup	Age	Contraceptive	Vaginal thrush/bacterial vaginosis in past 12 months	Antibiotic use within past 3 months	Previous Chlamydia positive test result	Previous Gonnorhoea positive trest result	Past pregnancies	Number of sexual partners in past 3 months	Number of sexual partners in past 12 months		Current STI diagnosis	STI
S200	2017	Case	STI	23	Implanon	Yes	Yes	No	Yes	No	>5	1		Y	Ng
S201	2017	Case	STI	22	None	Yes	No	Yes	No	Yes	2-4	2-4		Y	Mg
S202	2017	Case	Idiopathic	21	CP	Yes	Yes	No	No	Yes	2-4	2-4		N
S203	2017	Case	Idiopathic	24	Hormonal IUD	Yes	No	No	No	Yes	1	1		N
S204	2017	Case	Intstrumentation	30	Hormonal IUD	No	No	No	No	No	1	1		N
S205	2017	Case	Idiopathic	18	Implanon	Yes	Yes	No	No	No	1	1		N
S206	2017	Case	Idiopathic	22	Hormonal IUD	No	No	No	No	No	1	1		N
S207	2017	Case	Idiopathic	16	Implanon	No	No	No	No	No	1	2-4		N
S210	2018	Case	STI	22	CP	Yes	Yes	Yes	No	No	1	2-4		Y	Ct
S216	2018	Case	Idiopathic	20	Hormonal IUD	Yes	Yes	No	No	Yes	1	1		N
S217	2018	Case	Idiopathic	23	Depo Provera	Yes	No	Yes	No	Yes	2-4	2-4		N
S219	2018	Case	Instrumentation	37	Hormonal IUD	Yes	Yes	No	No	No	0	0		N
S220	2018	Case	Idiopathic	22	Hormonal IUD	No	No	No	No	No	1	2-4		N
S221	2019	Case	STI	25	CP	Yes	No	No	No	No	>5	5-7		Y	Mg
S224	2018	Case	Intrumentation	18	Hormonal IUD	No	No	Yes	No	No	1	2-4		N
S222	2020	Case	Idiopathic	21	Implanon	No	No	Yes	No	-	1	-		N
S223	2020	Case	Idiopathic	20	Condom	Yes	No	No	No	No	1	1		N
S237	2020	Case	Idiopathic	19	CP	-	No	Yes	No	No				N
S236	2020	Case	Idiopathic	21	Copper IUD	Yes	Yes	Yes	No	No	2-4	>7		N
S238	2020	Case	STI	21	ocp	Yes	Yes	Yes	No	No	2-4	5-7		Y	Ct and Mg
S239	2020	Case	STI	25	Hormonal IUD	Yes	Yes	No	No	No	1	>7		Y	Ct and Mg
S608	2022	Case	Idiopathic	20	CD	Yes	Yes	Yes	No	No	2-4	2-4		N
S607	2022	Case	STI	18	CP	Yes	Yes	No	No	No	>5	>7		Y	Ct
S606	2022	Case	Idiopathic	19	None	Yes	No	Yes	No	No	1	1		N
S604	2023	Case	Idiopathic	22	None	No	No	Yes	Yes	Yes	2-4	2-4		N
S601	2023	Case	Idiopathic	28	Other	Yes	-	Yes	No	No	1	2-4		N
S400	2018	Control	Control	26	Hormonal IUD	No	No	No	No	-	-	-		N
S401	2018	Control	Control	25	PP	No	No	No	No	Yes	1	1		N
S402	2018	Control	Control	26	W	No	No	No	No	Yes	1	1		N
S404	2018	Control	Control	20	NA	No	No	No	No	Yes	1	1		N
S405	2017	Control	Control	23	CD	No	No	No	No	No	2-4	5-7		N
S408	2017	Control	Control	23	Hormonal IUD	Yes	No	Yes	No	Yes	>5	5-7		N
S409	2017	Control	Control	28	Hormonal IUD	Yes	No	No	No	Yes	1	1		N
S410	2017	Control	Control	23	CP	No	No	Yes	No	No	1	1		N
S411	2017	Control	Control	28	CP	Yes	No	No	No	-	-	-		N
S412	2017	Control	Control	25	IM	Yes	No	Yes	No	Yes	0	2-4		N
S413	2017	Control	Control	26	VR	No	No	No	No	No	1	1		N
S414	2017	Control	Control	25	CD	No	Yes	No	No	No	1	1		N
S415	2017	Control	Control	23	CD	No	No	No	No	-	-	-		N
S416	2017	Control	Control	22	Hormonal IUD	Yes	Yes	Yes	No	No	2-4	>7		N
S417	2017	Control	Control	21	CP	No	Yes	No	No	No	0	2-4		N
S418	2018	Control	Control	27	-	-	-	-	-	-	-	-		N
S419	2018	Control	Control	29	CD	No	No	No	No	No	1	1		N
S420	2018	Control	Control	26	Hormonal IUD	No	No	No	No	No	1	1		N
S428	2017	Control	Control	22	CD	Yes	No	No	No	No	2-4	2-4		N
S429	2017	Control	Control	27	CD	No	No	No	No	No	1	1		N
S430	2017	Control	Control	21	None	Yes	No	Yes	No	No	1	1		N
S431	2017	Control	Control	27	CP	No	No	Yes	No	Yes	1	1		N
S432	2017	Control	Control	22	CP	No	-	No	No	No	1	1		N
S433	2017	Control	Control	29	CD	No	No	No	No	Yes	1	1		N
S434	2017	Control	Control	19	CP	No	No	No	No	-	-	-		N
S209	2018	Control	Control	19	CP	No	No	No	No	No	1	1		N
S211	2018	Control	Control	20	CD,W	No	No	No	No	No	-	5-7		N
S212	2018	Control	Control	29	CD	Yes	No	No	No	Yes	1	2-4		N
S213	2018	Control	Control	25	CP	Yes	No	No	No	No	1	1		N
S214	2018	Control	Control	21	PP	Yes	No	No	No	No	1	2-4		N
S215	2018	Control	Control	22	CD	No	No	No	No	No	1	1		N

## Sheet: Supplementary Table 2
Supplementary Table 2: Accession number and corresponding samples for data sequenced in this study
Bioproject accession	Sample Accession	Sequencing type	Sample	Species
PRJEB80538	ERS21094969	WGS	PID433-C	Lactobacillus iners
PRJEB80538	ERS21094968	WGS	PID417	Lactobacillus iners
PRJEB80538	ERS21094967	WGS	PID224	Lactobacillus iners
PRJEB80538	ERS21094966	WGS	C430	Lactobacillus iners
PRJEB80538	ERS21094965	WGS	C417	Lactobacillus iners
PRJEB80538	ERS21094964	WGS	C205	Lactobacillus iners
PRJEB80538	ERS21094963	WGS	PID434	Lactobacillus crispatus
PRJEB80538	ERS21094962	WGS	PID433-A	Lactobacillus crispatus
PRJEB80538	ERS21094961	WGS	PID216	Lactobacillus crispatus
PRJEB80538	ERS21094960	WGS	PID213	Lactobacillus crispatus
PRJEB80538	ERS21094959	WGS	PID206	Lactobacillus crispatus
PRJEB80512	ERS21091552	Metagenomics	S024_C	-
PRJEB80512	ERS21091551	Metagenomics	S023_C	-
PRJEB80512	ERS21091550	Metagenomics	S022_C	-
PRJEB80512	ERS21091549	Metagenomics	S021_C	-
PRJEB80512	ERS21091548	Metagenomics	S020_C	-
PRJEB80512	ERS21091547	Metagenomics	S019_C	-
PRJEB80512	ERS21091546	Metagenomics	S434_C	-
PRJEB80512	ERS21091545	Metagenomics	S433_C	-
PRJEB80512	ERS21091544	Metagenomics	S432_C	-
PRJEB80512	ERS21091543	Metagenomics	S420_C	-
PRJEB80512	ERS21091542	Metagenomics	S419_C	-
PRJEB80512	ERS21091541	Metagenomics	S418_C	-
PRJEB80512	ERS21091540	Metagenomics	S415_C	-
PRJEB80512	ERS21091539	Metagenomics	S412_C	-
PRJEB80512	ERS21091538	Metagenomics	S410_C	-
PRJEB80512	ERS21091537	Metagenomics	S408_C	-
PRJEB80512	ERS21091536	Metagenomics	S404_C	-
PRJEB80512	ERS21091535	Metagenomics	S402_C	-
PRJEB80512	ERS21091534	Metagenomics	S239_C	-
PRJEB80512	ERS21091533	Metagenomics	S238_C	-
PRJEB80512	ERS21091532	Metagenomics	S237_C	-
PRJEB80512	ERS21091531	Metagenomics	S236_C	-
PRJEB80512	ERS21091530	Metagenomics	S224_C	-
PRJEB80512	ERS21091529	Metagenomics	S223_C	-
PRJEB80512	ERS21091528	Metagenomics	S222_C	-
PRJEB80512	ERS21091527	Metagenomics	S221_C	-
PRJEB80512	ERS21091526	Metagenomics	S220_C	-
PRJEB80512	ERS21091525	Metagenomics	S219_C	-
PRJEB80512	ERS21091524	Metagenomics	S217_C	-
PRJEB80512	ERS21091523	Metagenomics	S216_C	-
PRJEB80512	ERS21091522	Metagenomics	S215_C	-
PRJEB80512	ERS21091521	Metagenomics	S214_C	-
PRJEB80512	ERS21091520	Metagenomics	S213_C	-
PRJEB80512	ERS21091519	Metagenomics	S212_C	-
PRJEB80512	ERS21091518	Metagenomics	S211_C	-
PRJEB80512	ERS21091517	Metagenomics	S210_C	-
PRJEB80512	ERS21091516	Metagenomics	S209_C	-
PRJEB80512	ERS21091515	Metagenomics	S207_C	-
PRJEB80512	ERS21091514	Metagenomics	S206_C	-
PRJEB80512	ERS21091513	Metagenomics	S204_C	-
PRJEB80512	ERS21091512	Metagenomics	S203_C	-
PRJEB80512	ERS21091511	Metagenomics	S201_C	-
PRJEB80512	ERS21091510	Metagenomics	S200_C	-
PRJEB80512	ERS21091509	Metagenomics	S608_C	-
PRJEB80512	ERS21091508	Metagenomics	S607_C	-
PRJEB80512	ERS21091507	Metagenomics	S606_C	-
PRJEB80512	ERS21091506	Metagenomics	S604_C	-
PRJEB80512	ERS21091505	Metagenomics	S601_C	-
PRJEB80512	ERS21091504	Metagenomics	S431_C	-
PRJEB80512	ERS21091503	Metagenomics	S430_C	-
PRJEB80512	ERS21091502	Metagenomics	S429_C	-
PRJEB80512	ERS21091501	Metagenomics	S428_C	-
PRJEB80512	ERS21091500	Metagenomics	S417_C	-
PRJEB80512	ERS21091499	Metagenomics	S413_C	-
PRJEB80512	ERS21091498	Metagenomics	S405_C	-
PRJEB80512	ERS21091497	Metagenomics	S401_C	-
PRJEB80512	ERS21091496	Metagenomics	S205_C	-
PRJEB80350	ERS21091065	16s rRNA v3-v4	RNA_buffer	-
PRJEB80350	ERS21091064	16s rRNA v3-v4	Swab_control	-
PRJEB80350	ERS21091063	16s rRNA v3-v4	Extraction CONTROL5	-
PRJEB80350	ERS21091062	16s rRNA v3-v4	Extraction CONTROL4	-
PRJEB80350	ERS21091061	16s rRNA v3-v4	Extraction CONTROL3	-
PRJEB80350	ERS21091060	16s rRNA v3-v4	Extraction CONTROL2	-
PRJEB80350	ERS21091059	16s rRNA v3-v4	Extraction CONTROL1	-
PRJEB80350	ERS21091058	16s rRNA v3-v4	S607_C	-
PRJEB80350	ERS21091057	16s rRNA v3-v4	S604_C	-
PRJEB80350	ERS21091056	16s rRNA v3-v4	S608_C	-
PRJEB80350	ERS21091055	16s rRNA v3-v4	S606_C	-
PRJEB80350	ERS21091054	16s rRNA v3-v4	S003_C	-
PRJEB80350	ERS21091053	16s rRNA v3-v4	S239_C	-
PRJEB80350	ERS21091052	16s rRNA v3-v4	S238_C	-
PRJEB80350	ERS21091051	16s rRNA v3-v4	S011_C	-
PRJEB80350	ERS21091050	16s rRNA v3-v4	S222_C	-
PRJEB80350	ERS21091049	16s rRNA v3-v4	S024_C	-
PRJEB80350	ERS21091048	16s rRNA v3-v4	S010_C	-
PRJEB80350	ERS21091047	16s rRNA v3-v4	S021_C	-
PRJEB80350	ERS21091046	16s rRNA v3-v4	S019_C	-
PRJEB80350	ERS21091045	16s rRNA v3-v4	S023_C	-
PRJEB80350	ERS21091044	16s rRNA v3-v4	S022_C	-
PRJEB80350	ERS21091043	16s rRNA v3-v4	S020_C	-
PRJEB80350	ERS21091042	16s rRNA v3-v4	S236_C	-
PRJEB80350	ERS21091041	16s rRNA v3-v4	S420_C	-
PRJEB80350	ERS21091040	16s rRNA v3-v4	S433_C	-
PRJEB80350	ERS21091039	16s rRNA v3-v4	S413_C	-
PRJEB80350	ERS21091038	16s rRNA v3-v4	S434_C	-
PRJEB80350	ERS21091037	16s rRNA v3-v4	S430_C	-
PRJEB80350	ERS21091036	16s rRNA v3-v4	S429_C	-
PRJEB80350	ERS21091035	16s rRNA v3-v4	S419_C	-
PRJEB80350	ERS21091034	16s rRNA v3-v4	S431_C	-
PRJEB80350	ERS21091033	16s rRNA v3-v4	S416_C	-
PRJEB80350	ERS21091032	16s rRNA v3-v4	S223_C	-
PRJEB80350	ERS21091031	16s rRNA v3-v4	S414_C	-
PRJEB80350	ERS21091030	16s rRNA v3-v4	S428_C	-
PRJEB80350	ERS21091029	16s rRNA v3-v4	S417_C	-
PRJEB80350	ERS21091028	16s rRNA v3-v4	S418_C	-
PRJEB80350	ERS21091027	16s rRNA v3-v4	S405_C	-
PRJEB80350	ERS21091026	16s rRNA v3-v4	S410_C	-
PRJEB80350	ERS21091025	16s rRNA v3-v4	S411_C	-
PRJEB80350	ERS21091024	16s rRNA v3-v4	S401_C	-
PRJEB80350	ERS21091023	16s rRNA v3-v4	S402_C	-
PRJEB80350	ERS21091022	16s rRNA v3-v4	S412_C	-
PRJEB80350	ERS21091021	16s rRNA v3-v4	S408_C	-
PRJEB80350	ERS21091020	16s rRNA v3-v4	S212_C	-
PRJEB80350	ERS21091019	16s rRNA v3-v4	S201_C	-
PRJEB80350	ERS21091018	16s rRNA v3-v4	S220_C	-
PRJEB80350	ERS21091017	16s rRNA v3-v4	S409_C	-
PRJEB80350	ERS21091016	16s rRNA v3-v4	S404_C	-
PRJEB80350	ERS21091015	16s rRNA v3-v4	S400_C	-
PRJEB80350	ERS21091014	16s rRNA v3-v4	S202_C	-
PRJEB80350	ERS21091013	16s rRNA v3-v4	S219_C	-
PRJEB80350	ERS21091012	16s rRNA v3-v4	S237_C	-
PRJEB80350	ERS21091011	16s rRNA v3-v4	S214_C	-
PRJEB80350	ERS21091010	16s rRNA v3-v4	S207_C	-
PRJEB80350	ERS21091009	16s rRNA v3-v4	S215_C	-
PRJEB80350	ERS21091008	16s rRNA v3-v4	S209_C	-
PRJEB80350	ERS21091007	16s rRNA v3-v4	S211_C	-
PRJEB80350	ERS21091006	16s rRNA v3-v4	S205_C	-
PRJEB80350	ERS21091005	16s rRNA v3-v4	S200_C	-
PRJEB80350	ERS21091004	16s rRNA v3-v4	S203_C	-
PRJEB80350	ERS21091003	16s rRNA v3-v4	S213_C	-
PRJEB80350	ERS21091002	16s rRNA v3-v4	S217_C	-
PRJEB80350	ERS21091001	16s rRNA v3-v4	S206_C	-
PRJEB80350	ERS21091000	16s rRNA v3-v4	S604_V	-
PRJEB80350	ERS21090999	16s rRNA v3-v4	S608_V	-
PRJEB80350	ERS21090998	16s rRNA v3-v4	S606_V	-
PRJEB80350	ERS21090997	16s rRNA v3-v4	S607_V	-
PRJEB80350	ERS21090996	16s rRNA v3-v4	S601_V	-
PRJEB80350	ERS21090995	16s rRNA v3-v4	S239_V	-
PRJEB80350	ERS21090994	16s rRNA v3-v4	S003_V	-
PRJEB80350	ERS21090993	16s rRNA v3-v4	S222_V	-
PRJEB80350	ERS21090992	16s rRNA v3-v4	S002_V	-
PRJEB80350	ERS21090991	16s rRNA v3-v4	S010_V	-
PRJEB80350	ERS21090990	16s rRNA v3-v4	S236_V	-
PRJEB80350	ERS21090989	16s rRNA v3-v4	S023_V	-
PRJEB80350	ERS21090988	16s rRNA v3-v4	S020_V	-
PRJEB80350	ERS21090987	16s rRNA v3-v4	S224_V	-
PRJEB80350	ERS21090986	16s rRNA v3-v4	S022_V	-
PRJEB80350	ERS21090985	16s rRNA v3-v4	S024_V	-
PRJEB80350	ERS21090984	16s rRNA v3-v4	S011_V	-
PRJEB80350	ERS21090983	16s rRNA v3-v4	S021_V	-
PRJEB80350	ERS21090982	16s rRNA v3-v4	S223_V	-
PRJEB80350	ERS21090981	16s rRNA v3-v4	S420_V	-
PRJEB80350	ERS21090980	16s rRNA v3-v4	S238_V	-
PRJEB80350	ERS21090979	16s rRNA v3-v4	S433_V	-
PRJEB80350	ERS21090978	16s rRNA v3-v4	S431_V	-
PRJEB80350	ERS21090977	16s rRNA v3-v4	S430_V	-
PRJEB80350	ERS21090976	16s rRNA v3-v4	S434_V	-
PRJEB80350	ERS21090975	16s rRNA v3-v4	S412_V	-
PRJEB80350	ERS21090974	16s rRNA v3-v4	S221_V	-
PRJEB80350	ERS21090973	16s rRNA v3-v4	S432_V	-
PRJEB80350	ERS21090972	16s rRNA v3-v4	S428_V	-
PRJEB80350	ERS21090971	16s rRNA v3-v4	S408_V	-
PRJEB80350	ERS21090970	16s rRNA v3-v4	S415_V	-
PRJEB80350	ERS21090969	16s rRNA v3-v4	S418_V	-
PRJEB80350	ERS21090968	16s rRNA v3-v4	S414_V	-
PRJEB80350	ERS21090967	16s rRNA v3-v4	S419_V	-
PRJEB80350	ERS21090966	16s rRNA v3-v4	S220_V	-
PRJEB80350	ERS21090965	16s rRNA v3-v4	S417_V	-
PRJEB80350	ERS21090964	16s rRNA v3-v4	S429_V	-
PRJEB80350	ERS21090963	16s rRNA v3-v4	S411_V	-
PRJEB80350	ERS21090962	16s rRNA v3-v4	S416_V	-
PRJEB80350	ERS21090961	16s rRNA v3-v4	S402_V	-
PRJEB80350	ERS21090960	16s rRNA v3-v4	S413_V	-
PRJEB80350	ERS21090959	16s rRNA v3-v4	S237_V	-
PRJEB80350	ERS21090958	16s rRNA v3-v4	S409_V	-
PRJEB80350	ERS21090957	16s rRNA v3-v4	S216_V	-
PRJEB80350	ERS21090956	16s rRNA v3-v4	S202_V	-
PRJEB80350	ERS21090955	16s rRNA v3-v4	S404_V	-
PRJEB80350	ERS21090954	16s rRNA v3-v4	S410_V	-
PRJEB80350	ERS21090953	16s rRNA v3-v4	S400_V	-
PRJEB80350	ERS21090952	16s rRNA v3-v4	S405_V	-
PRJEB80350	ERS21090951	16s rRNA v3-v4	S401_V	-
PRJEB80350	ERS21090950	16s rRNA v3-v4	S200_V	-
PRJEB80350	ERS21090949	16s rRNA v3-v4	S215_V	-
PRJEB80350	ERS21090948	16s rRNA v3-v4	S211_V	-
PRJEB80350	ERS21090947	16s rRNA v3-v4	S219_V	-
PRJEB80350	ERS21090946	16s rRNA v3-v4	S209_V	-
PRJEB80350	ERS21090945	16s rRNA v3-v4	CST3_V	-
PRJEB80350	ERS21090944	16s rRNA v3-v4	S205_V	-
PRJEB80350	ERS21090943	16s rRNA v3-v4	S203_V	-
PRJEB80350	ERS21090942	16s rRNA v3-v4	S217_V	-
PRJEB80350	ERS21090941	16s rRNA v3-v4	S212_V	-
PRJEB80350	ERS21090940	16s rRNA v3-v4	S201_V	-
PRJEB80350	ERS21090939	16s rRNA v3-v4	S213_V	-
PRJEB80350	ERS21090938	16s rRNA v3-v4	CST4_V	-
PRJEB80350	ERS21090937	16s rRNA v3-v4	S206_V	-
PRJEB80350	ERS21090936	16s rRNA v3-v4	S214_V	-
PRJEB80350	ERS21090935	16s rRNA v3-v4	CST2_V	-
PRJEB80350	ERS21090934	16s rRNA v3-v4	S207_V	-
PRJEB80350	ERS21090933	16s rRNA v3-v4	S204_V	-
PRJEB80350	ERS21090932	16s rRNA v3-v4	CST1_V	-

## Sheet: Supplementary Table 3
Supplementary Table 3: Number of raw and post-quality filtered read statistics for metagenomic and 16s rRNA sequencing.
NA - refers to sample not sequenced
		Metagenomic							Cervical 16s rRNA		Vaginal 16s rRNA
		Raw reads		Cleaned reads					Raw Reads	Deblur filtered reads	Raw Reads	Deblur filtered reads
Sample	Group	Reads	GC%	Human Reads	% human	Kept Reads	% kept	GC%
S200	Case	42098772	0.41	35573630	0.845004	6525142	0.154996	0.39	62231	38755	119119	67699
S201	Case	32025560	0.41	29512203	0.92152	2513357	0.0784797	0.41	14996	9158	64551	35688
S202	Case	NA	NA	NA	NA	NA	NA	NA	63238	41565	76995	41565
S203	Case	40512734	0.41	38075324	0.939836	2437410	0.060164	0.42	49970	35543	65896	43941
S204	Case	31282178	0.41	29351170	0.938271	1931008	0.0617287	0.38	2489	1589	59815	31625
S205	Case	6544517	0.41	6294583	0.96181	249934	0.0381898	0.39	58290	41889	44114	32366
S206	Case	32121736	0.41	30472131	0.948645	1649605	0.0513548	0.4	20899	13036	59955	40439
S207	Case	41198322	0.4	38977993	0.946106	2220329	0.0538937	0.37	48087	29028	72753	40252
S210	Case	35332913	0.4	33207944	0.939859	2124969	0.0601413	0.36	39948	21165	60435	34640
S216	Case	40018598	0.41	37882606	0.946625	2135992	0.053375	0.35	4736	2635	81460	43942
S217	Case	34236333	0.41	31419179	0.917714	2817154	0.0822855	0.39	25215	16856	68959	43999
S219	Case	43457279	0.41	40970601	0.942779	2486678	0.0572212	0.42	35661	21994	49503	29896
S220	Case	37457378	0.41	36758627	0.981345	698751	0.0186546	0.41	57398	38385	90796	52277
S221	Case	49953090	0.41	48899706	0.978913	1053384	0.0210875	0.37	NA	NA	260854	120425
S222	Case	33670854	0.41	33165769	0.984999	505085	0.0150007	0.37	240804	120408	219688	108019
S223	Case	49754620	0.41	48984935	0.98453	769685	0.0154696	0.41	286135	157497	240837	152033
S224	Case	33369125	0.41	31184256	0.934524	2184869	0.0654758	0.34	NA	NA	204780	75564
S236	Case	35934738	0.41	32123063	0.893928	3811675	0.106072	0.41	229562	122308	222462	115980
S237	Case	32225937	0.42	31822740	0.987488	403197	0.0125116	0.37	162833	99822	298953	160302
S238	Case	47995156	0.41	46637809	0.971719	1357347	0.0282809	0.38	360360	212711	368927	217362
S239	Case	38549173	0.41	33506530	0.869189	5042643	0.130811	0.4	425136	206859	268415	132329
S601	Case	1462991	0.415	1435589	0.98127	27402	0.0187301	0.46	5300	2527	1455369	697333
S604	Case	18864203	0.415	17708217	0.938721	1155986	0.0612793	0.425	1087252	459963	1061489	454356
S606	Case	20275685	0.415	18796339	0.927038	1479346	0.0729616	0.405	1529319	570665	1417865	512159
S607	Case	13709678	0.42	13473563	0.982777	236115	0.0172225	0.44	716750	301694	1259719	570110
S608	Case	12562357	0.42	12014091	0.956356	548266	0.0436436	0.405	1093122	510530	1519473	710689
S209	Control	41958465	0.41	40722623	0.970546	1235842	0.0294539	0.37	9052	5114	57116	29471
S211	Control	42778153	0.41	39204832	0.916469	3573321	0.0835314	0.36	98280	61631	72006	41908
S212	Control	45292627	0.41	44061055	0.972809	1231572	0.0271914	0.41	43714	22398	68353	37162
S213	Control	41626857	0.41	40094418	0.963186	1532439	0.0368137	0.38	42478	24645	62762	35967
S214	Control	46077623	0.42	23899665	0.518683	22177958	0.481317	0.42	42594	25354	68939	37867
S215	Control	41390883	0.41	38013867	0.918412	3377016	0.0815884	0.38	59767	42448	84077	60360
S400	Control	NA	NA	NA	NA	NA	NA	NA	53833	38756	57779	38756
S401	Control	16634487	0.415	16289837	0.979281	344650	0.020719	0.4	41683	26700	87039	55703
S402	Control	35354133	0.41	34887742	0.986808	466391	0.013192	0.39	76825	51094	28444	19173
S404	Control	30992861	0.41	30357110	0.979487	635751	0.0205128	0.39	50507	30460	53044	32456
S405	Control	19001194	0.42	18381577	0.967391	619617	0.0326094	0.41	57043	34594	63173	39261
S408	Control	46457058	0.42	21476084	0.462278	24980974	0.537722	0.42	25928	15849	80151	43746
S409	Control	NA	NA	NA	NA	NA	NA	NA	48711	30425	48213	30425
S410	Control	39009914	0.41	38422503	0.984942	587411	0.015058	0.38	36970	25436	43772	27980
S411	Control	NA	NA	NA	NA	NA	NA	NA	50035	34714	68820	34714
S412	Control	33535936	0.4	10549780	0.314581	22986156	0.685419	0.4	35757	21235	82957	49148
S413	Control	7130971	0.42	7034589	0.986484	96382	0.013516	0.44	27310	18921	51961	35352
S414	Control	NA	NA	NA	NA	NA	NA	NA	63314	36440	37051	36440
S415	Control	48873103	0.41	47193967	0.965643	1679136	0.0343571	0.36	4107	2908	74305	50659
S416	Control	NA	NA	NA	NA	NA	NA	NA	18648	12451	46979	12451
S417	Control	17887009	0.41	17695003	0.989266	192006	0.0107344	0.415	29990	21632	33918	13307
S418	Control	34102821	0.41	33649064	0.986694	453757	0.0133056	0.37	9043	6422	50057	33410
S419	Control	33200944	0.41	31020797	0.934335	2180147	0.0656652	0.37	30602	22476	74638	51815
S420	Control	32430758	0.41	31545597	0.972706	885161	0.0272939	0.37	79375	50641	61945	42746
S428	Control	8099214	0.42	7944131	0.980852	155083	0.0191479	0.46	28326	18720	72355	46294
S429	Control	17518913	0.415	17337609	0.989651	181304	0.010349	0.445	16265	11117	39706	25247
S430	Control	15187230	0.41	14766436	0.972293	420794	0.0277071	0.42	55582	34393	10865	7041
S431	Control	2039408	0.42	1835946	0.900235	203462	0.0997652	0.445	59121	35483	88060	52159
S432	Control	42044041	0.41	41158114	0.978929	885927	0.0210714	0.37	1815	1165	58681	41698
S433	Control	33253216	0.41	32044097	0.963639	1209119	0.036361	0.36	61810	44642	66401	47052
S434	Control	47465925	0.42	44470244	0.936888	2995681	0.0631122	0.38	77294	54944	21502	15271

## Sheet: Supplementary Table 4
Supplementary Table 4: Bacterial genus/species-specific primers used for quantitative PCR assays.
PCR Bacterial Targets	Forward Primer (5’-3’)	Reverse Primer (5’-3’)	Amplicon Size	Reference
Lactobacillus crispatus	AACTAACAGATTTACTTCGGTAATGA	AGCTGATCATGCGATCTGC	145 bp	PMID: 26143346
Lactobacillus iners	AGTCTGCCTTGAAGATCGG	CTTTTAAACAGTTGATAGGCATCATC	166 bp	PMID: 26143346
Fannyhessea vaginae	TAGGTCAGGAGTTAAATCTG	TCATGGCCCAGAAGACCGCC	155 bp	PMID: 21287345
Gardnerella vaginalis	GCGGGCTAGAGTGCA	ACCCGTGGAATGGGCC	206 bp	PMID: 26143346
Prevotella species	CCAGCCAAGTAGCGTGCA	TGGACCTTCCGTATTACCGC	151 bp	PMID: 21287345
Mycoplasma genitalium	GAGAAATACCTTGATGGTCAGCAA	GTTAATATCATATAAAGCTCTACCGTTGTTATC	77 bp	PMID: 14766837

## Sheet: Supplementary Table 5
Supplementary Table 5: Synthetic DNA used to construct the standard curve for absolute abundance qPCR.
Synthetic DNA for standard curve	Sequence (5' --> 3')
Lactobacillus crispatus	TGCTATACATGCAAGTCGAGCGAGCGGAACTAACAGATTTACTTCGGTAATGACGTTAGGAAAGCGAGCGGCGGATGGGTGAGTAACACGTGGGGAACCTGCCCCATAGTCTGGGATACCACTTGGAAACAGGTGCTAATACCGGATAAGAAAGCAGATCGCATGATCAGCTTTTAAAAGGCGGCGTAAGCTGTCGCTATGGGATGGCCC
Lactobacillus iners	CTATACTGCAGTCGAGCGAGTCTGCCTTGAAGATCGGAGTGCTTGCACTCTGTGAAACAAGATACAGGCTAGCGGCGGACGGGTGAGTAACACGTGGGTAACCTGCCCAAGAGATCGGGATAACACCTGGAAACAGATGCTAATACCGGATAACAACAGATGATGCCTATCAACTGTTTAAAAGATGGTTCTGCTATCACTCTTGGATGGACCTGCGGTGCATTA
Fannyhessea vaginae	CAAGCGTTATCCGGATTCATTGGGCGTAAAGCGCGCGTAGGCGGTCTGTTAGGTCAGGAGTTAAATCTGGGGGCTCAACCCCTATCCGCTCCTGATACCGGCAGGCTTGAGTCTGGTAGGGGAAGATGGAATTCCAAGTGTAGCGGTGAAATGCGCAGATATTTGGAAGAACACCGGTGGCGAAGGCGGTCTTCTGGGCCATGACTGACGCTGAGGCG
Gardnerella vaginalis	GTCTGGTGTGAAAGCCCATCGCTTAACGGTGGGTTTGCGCCGGGTACGGGCGGGCTAGAGTGCAGTAGGGGAGACTGGAATTCTCGGTGTAACGGTGGAATGTGTAGATATCGGGAAGAACACCAATGGCGAAGGCAGGTCTCTGGGCTGTTACTGACGCTGAGAAGCGAAAGCGTGGGGAGCGAACAGGATTAGATACCCTGGTAGTCCACGCCGTAAACGGTGGACGCTGGATGTGGGGCCCATTCCACGGGTTCTGTGTCGGAGCTAACGCGTTAAG
Prevotella species	TGAGGAATATTGGTCAATGGACGGAAGTCTGAACCAGCCAAGTAGCGTGCAGGATGACGGCCCTATGGGTTGTAAACTGCTTTTGTATGGGGATAAAGTTAGGGACGTGTCCCTATTTGCAGGTACCATACGAATAAGGACCGGCTAATTCCGTGCCAGCAGCCGCGGTAATACGGAAGGTCCAGGCGTTATCCGGATTTATTGGGTTTA
Mycoplasma genitalium	TCAAGTATCTCAATGCTGTTGAGAAATACCTTGATGGTCAGCAAAACTTTGCAATCAGAAGGTATGATAACAACGGTAGAGCTTTATATGATATTAACTTAGCAAAAATGGAAAACCCA

## Sheet: Supplementary Table 6
Supplementary Table 6: Average relative abundance of canonical dominant Lactobacillus species and Gardnerella vaginalsis within each CST from metagenomic sequencing
	Lactobacillus crispatus		Lactobacillus gasseri		Lactobacillus iners		Gardnerella vaginalis		Lactobacillus jensenii
	Average relative abundance	Standard deviation	Average relative abundance	Standard deviation	Average relative abundance	Standard deviation	Average relative abundance	Standard deviation	Average relative abundance	Standard deviation
CST I	87.1411	15.8303	0	0	2.89952	4.51907	2.086	4.31047	0.626203	1.12488
CST III	14.6583	19.3354	0.0155074	0.0478902	70.545	26.8033	0.953507	1.78609	5.60811	8.43701
CST IV	1.4645	5.39462	1.8079	7.94582	6.67006	10.2494	63.4502	14.6	0.0520535	0.165737

## Sheet: Supplementary Table 7
Supplementary Table 7: Details of MAGs assembled from PID cases and controls with completeness >70% and contamination <5%
Sample	Group	CST from Metaphlan4	bin	CheckM		Phylophlan			Quast				Prokka annotation				AbritAMR prediction
				Completeness	Contamination	Phylophlan prediction	SGB ID	MASH score	GC	N50	Genome size	No. contigs	CDS	rRNA	tRNA	tmRNA	Tetracycline	Erythromycin	Macrolide	ESBL	Beta-lactamase (not ESBL or carbapenemase)	Chloramphenicol
S200	Case	IV	bin.1.permissive	100	0.375	Mycoplasma hominis	kSGB_5926	0.0182408	0.274	56888	707484	35	1173	12	34	1
S200	Case	IV	bin.2.strict	99.32	0	Prevotella bivia	kSGB_1557	0.0154407	0.392	64826	2227888	66	1879	1	45	1					cfxA
S200	Case	IV	bin.3.orig	84.2	0.09	Gardnerella vaginalis	kSGB_17302	0.020199	0.411	11120	1320424	107	1025		34
S200	Case	IV	bin.4.orig	98.7	0.442	Lactobacillus iners	kSGB_7025	0.0190238	0.327	106377	1338705	21	1284		32	1
S200	Case	IV	bin.5.orig	98.31	0.067	Prevotella melaninogenica	kSGB_1554	0.0481758	0.412	11119	3004166	401	2537		22	1	tet(37)*,tet(Q)^				blaTEM-116
S201	Case	IV	bin.1.orig	98.59	0.454	Gardnerella vaginalis	kSGB_17301	0.0113752	0.38	118244	1463061	16	1035	1	42	1
S201	Case	IV	bin.2.strict	85.72	1.165	Veillonellaceae bacterium DNF00626	kSGB_5831	0.0270818	0.39	6045	1225128	269	1097	1	27	1
S201	Case	IV	bin.3.orig	98.28	1.065	Gardnerella vaginalis	kSGB_17308	0.0109638	0.431	74714	1513198	28	1122		46			msr(D),mef(A)^
S201	Case	IV	bin.4.strict	87.58	0	GGB3012 SGB4003	uSGB_4003	0.0174922	0.421	136512	1493945	24	1215	1	44	1	tet(O)*
S201	Case	IV	bin.5.strict	99.28	0.178	GGB34027 SGB48293	uSGB_48293	0.0402827	0.422	30783	2784696	140	2348	4	42	1	tet(Q)*		erm(F)*	cfxA3
S201	Case	IV	bin.6.permissive	100	0	Fannyhessea vaginae	kSGB_991	0.0312722	0.425	190417	1464420	20	1185	1	45	1
S201	Case	IV	bin.7.strict	99.41	0.442	Lactobacillus iners	kSGB_7025	0.0201357	0.323	102081	1313229	31	1221	1	28	1
S201	Case	IV	bin.8.strict	98.99	0	Coriobacteriales bacterium DNF00809	kSGB_963	0.0217399	0.464	172825	1585766	16	1228	1	47	1
S201	Case	IV	bin.9.strict	100	0	Megasphaera genomosp type 1	kSGB_5867	0.0157015	0.467	82212	1690020	41	1527	2	44	1
S203	Case	IV	bin.1.permissive	100	0	Gardnerella vaginalis	kSGB_17307	0.0330325	0.42	369042	1549626	8	1191	1	45	1		mef(A),msr(D)
S203	Case	IV	bin.2.orig	100	0	Fannyhessea vaginae	kSGB_991	0.0334347	0.428	231372	1427770	8	1152		45	1	tet(W)*
S203	Case	IV	bin.3.permissive	99.67	0.309	Lactobacillus crispatus	kSGB_7045	0.025579	0.365	36348	2287973	119	2290	2	53	1
S204	Case	I	bin.1.orig	98.86	0.742	Lactobacillus crispatus	kSGB_7045	0.0195863	0.367	25960	2209192	142	2332		60	1					blaTEM-116
S206	Case	IV	bin.1.permissive	100	0.909	Gardnerella vaginalis	kSGB_17302	0.0177356	0.412	215396	1658515	18	1253	1	45	1
S206	Case	IV	bin.2.permissive	99.02	0.092	Lactobacillus crispatus	kSGB_7045	0.0180719	0.37	28812	2090010	130	2144	1	59	1
S207	Case	I	bin.1.permissive	74.16	0	Lactobacillus iners	kSGB_7025	0.0256681	0.323	256979	929899	25	880	2	23	1
S207	Case	I	bin.2.orig	98.37	0.092	Lactobacillus crispatus	kSGB_7045	0.0184869	0.367	19030	2077528	187	2147		56	1
S209	Control	I	bin.1.orig	98.29	0.096	Lactobacillus jensenii	kSGB_7035	0.0108079	0.341	49502	1742962	56	1779		26	1
S209	Control	I	bin.2.orig	87.73	0.092	Lactobacillus crispatus	kSGB_7045	0.0216047	0.375	24453	1675138	98	1743		45	1
S210	Case	III	bin.1.orig	99.41	0.442	Lactobacillus iners	kSGB_7025	0.0187098	0.323	99880	1303246	39	1233		21	1	tet(M)*
S210	Case	III	bin.2.orig	98.83	3.456	Lactobacillus jensenii	kSGB_7035	0.0133555	0.345	60325	1980803	67	2019		37	1
S211	Control	I	bin.1.orig	99.41	0.442	Lactobacillus iners	kSGB_7025	0.0178318	0.325	125013	1269240	10	1184		21	1	tet(M)*
S211	Control	I	bin.2.orig	79.54	0.092	Lactobacillus crispatus	kSGB_7045	0.0246683	0.373	29162	1615138	78	1682		36	1
S212	Control	IV	bin.1.strict	100	0	Megasphaera genomosp type 1	kSGB_5867	0.0158071	0.464	193217	1645408	25	1460	1	48	1	tet(32)
S212	Control	IV	bin.2.permissive	99.41	0.442	Lactobacillus iners	kSGB_7025	0.0196023	0.324	186538	1295753	14	1238	1	44	1
S212	Control	IV	bin.3.permissive	72.66	0.561	Sneathia amnii	kSGB_6044	0.0277684	0.286	2709	843549	340	801		18	1
S212	Control	IV	bin.4.strict	100	0	Gardnerella vaginalis	kSGB_17302	0.0186325	0.412	202014	1735240	29	1355	1	45	1
S212	Control	IV	bin.5.permissive	100	0	Fannyhessea vaginae	kSGB_991	0.03263	0.425	56413	1543047	49	1257	1	48	1
S212	Control	IV	bin.6.permissive	87.58	0	GGB3012 SGB4003	uSGB_4003	0.0175112	0.422	74221	1447626	33	1184	1	44	1
S213	Control	I	bin.1.strict	99.02	0.092	Lactobacillus crispatus	kSGB_7045	0.0183797	0.367	20957	2092395	185	2131	1	55	1
S214	Control	IV	bin.1.permissive	100	0.375	Mycoplasma hominis	kSGB_5926	0.017865	0.267	53957	671151	16	1160	1	34	1		msr(D),mef(A)^
S214	Control	IV	bin.2.orig	99.11	0	Dialister micraerophilus	kSGB_5840	0.0231809	0.353	32970	1222562	53	1125		44	1
S214	Control	IV	bin.3.strict	96.74	0.632	Veillonellaceae bacterium DNF00626	kSGB_5831	0.0240553	0.391	73974	1500030	43	1368	1	43	1
S214	Control	IV	bin.4.permissive	100	0	Megasphaera genomosp type 1	kSGB_5867	0.0158052	0.462	213769	1697626	38	1516	4	48	1			erm(A)
S214	Control	IV	bin.5.orig	98.98	0	Prevotella amnii	kSGB_1558	0.0221548	0.362	50320	2290939	85	1932	1	46	1	tet(32)
S214	Control	IV	bin.6.permissive	93.67	0	Gardnerella vaginalis	kSGB_17302	0.0192286	0.41	32839	1529044	93	1155		39					cfxA3
S214	Control	IV	bin.7.permissive	98.5	0	GGB34027 SGB48293	uSGB_48293	0.0411012	0.422	66646	2605528	79	2110	3	44	1
S214	Control	IV	bin.8.strict	82.75	0	Fannyhessea vaginae	kSGB_991	0.0339915	0.427	208797	1395852	77	1253	2	40	1
S214	Control	IV	bin.9.permissive	87.58	0	GGB3012 SGB4003	uSGB_4003	0.017005	0.421	162124	1496805	19	1237	1	46	1
S214	Control	IV	bin.10.permissive	100	0.456	Gardnerella vaginalis	kSGB_17307	0.0257911	0.42	393624	1761301	67	1407	3	48	1
S215	Control	I	bin.1.strict	99.02	0.742	Lactobacillus crispatus	kSGB_7045	0.01902	0.368	23958	2190197	159	2283	1	60	1
S215	Control	I	bin.2.permissive	100	0	Gardnerella vaginalis	kSGB_17307	0.024464	0.419	86118	1613686	55	1273	1	45	1		msr(D),mef(A)^
S216	Case	III	bin.1.orig	97.72	0	Lactobacillus crispatus	kSGB_7045	0.0195222	0.371	30370	1974681	114	2047		25	1
S216	Case	III	bin.2.strict	99.41	1.671	Lactobacillus iners	kSGB_7025	0.0186877	0.326	108798	1303810	1235	1235	2	51	1
S217	Case	IV	bin.1.orig	94.57	0.549	Aerococcus christensenii	kSGB_7881	0.0112425	0.389	31586	1538247	86	1430		27	1	tet(M)
S217	Case	IV	bin.2.orig	100	0	Gardnerella vaginalis	kSGB_17307	0.0324414	0.421	158282	1526599	20	1164		45	1
S219	Case	IV	bin.1.strict	100	0	Fannyhessea vaginae	kSGB_991	0.032851	0.426	115500	1447928	26	1173		45	1
S219	Case	IV	bin.2.permissive	97.95	0.576	Porphyromonas somerae	kSGB_1991	0.0644522	0.473	31936	2143737	109	1758	1	46	1
S219	Case	IV	bin.3.strict	94.58	2.373	Mobiluncus SGB15488	uSGB_15488	0.0338774	0.569	8631	2111560	325	1888	13	48	1	tet(W)*		erm(X)*
S219	Case	IV	bin.4.permissive	99.93	0	Gardnerella vaginalis	kSGB_17307	0.0251381	0.418	616522	1630927	7	1285	1	46	1
S220	Case	IV	bin.1.permissive	100	0	Fannyhessea vaginae	kSGB_991	0.0346534	0.429	118756	1390566	23	1161	1	46	1
S220	Case	IV	bin.2.strict	93.33	0.187	Prevotella amnii	kSGB_1558	0.0218992	0.35	7888	1811999	287	1512	1	39
S220	Case	IV	bin.3.permissive	100	0	Gardnerella vaginalis	kSGB_17302	0.0189385	0.412	404769	1692183	11	1295	1	45	1
S221	Case	III	bin.1.strict	84.61	0.452	Lactobacillus jensenii	kSGB_7035	0.0113906	0.339	21189	1554469	118	1521	1	37
S221	Case	III	bin.2.strict	99.41	0.442	Lactobacillus iners	kSGB_7025	0.0185372	0.324	247603	1287276	19	1214	1	39	1
S222	Case	III	bin.1.permissive	99.41	0.442	Lactobacillus iners	kSGB_7025	0.0202856	0.325	188035	1407866	14	1345	1	49	1	tet(M)*
S223	Case	III	bin.1.strict	99.41	0.442	Lactobacillus iners	kSGB_7025	0.0205146	0.324	266241	1358083	14	1302	1	45	1	tet(M)*
S224	Case	III	bin.1.permissive	99.41	0.442	Lactobacillus iners	kSGB_7025	0.0188524	0.325	247846	1293569	15	1240	1	47	1
S236	Case	IV	bin.1.orig	95.55	1.955	Coriobacteriales bacterium DNF00809	kSGB_963	0.0225397	0.466	10312	1542372	203	1226		41	1
S236	Case	IV	bin.2.strict	100	0	Megasphaera genomosp type 1	kSGB_5867	0.0163608	0.465	118052	1684054	36	1543	2	46	1
S236	Case	IV	bin.3.orig	81.12	0.022	GGB3012 SGB4003	uSGB_4003	0.0185898	0.422	9657	1383243	187	1112		38	1
S236	Case	IV	bin.4.orig	99.66	0	Prevotella amnii	kSGB_1558	0.0215763	0.364	57143	2408535	90	2018		46	1	tet(Q)*		erm(F)*	cfxA3*
S236	Case	IV	bin.5.permissive	94.67	0	Gardnerella vaginalis	kSGB_17302	0.022457	0.412	92291	1575963	48	1214	1	42	1
S236	Case	IV	bin.6.orig	76.44	2.711	Prevotella disiens	kSGB_1559	0.0257658	0.39	3503	1628866	493	1340		14	1
S236	Case	IV	bin.7.permissive	100	0.167	Gardnerella vaginalis	kSGB_17307	0.0248641	0.417	276754	1669118	31	1339	1	45	1
S237	Case	III	bin.1.permissive	99.41	0.442	Lactobacillus iners	kSGB_7025	0.0205074	0.324	266303	1358884	11	1301	1	50	1	tet(M)*
S238	Case	I	bin.1.strict	99.02	0.092	Lactobacillus crispatus	kSGB_7025	0.0182648	0.37	35739	2154169	141	2209	1	70	1
S239	Case	IV	bin.1.strict	100	0	Megasphaera genomosp type 1	kSGB_5867	0.0152478	0.466	139960	1575801	33	1402	2	46	1
S239	Case	IV	bin.2.orig	70.92	3.225	Fannyhessea vaginae	kSGB_991	0.0424094	0.431	3342	920472	282	755		24	1
S239	Case	IV	bin.3.strict	76.2	0	GGB4807 SGB6646	uSGB_6646	0.0107925	0.313	196397	1547680	23	1384		40	1
S239	Case	IV	bin.4.strict	95.09	0	Coriobacteriales bacterium DNF00809	kSGB_963	0.0199988	0.466	20951	1401387	86	1075	1	41	1
S239	Case	IV	bin.5.orig	87.58	0	GGB3012 SGB4003	uSGB_4003	0.0217615	0.421	128530	1499511	18	1240		43	1
S239	Case	IV	bin.6.permissive	80.36	2.561	Peptoniphilus vaginalis	kSGB_6696	0.0310106	0.35	4254	1417948	414	1322		12	1
S239	Case	IV	bin.7.strict	92.31	0.709	Mageeibacillus indolicus	kSGB_4002	0.011924	0.446	34119	1721930	103	1418	6	39	1
S239	Case	IV	bin.8.strict	99.66	0	Prevotella amnii	kSGB_1558	0.024944	0.36	80914	2380663	122	2110	1	46	1
S239	Case	IV	bin.9.permissive	99.52	0.947	Mobiluncus mulieris	kSGB_15486	0.0131719	0.552	87906	2452241	57	2130	1	46	2		msr(D),mef(A)^
S239	Case	IV	bin.10.permissive	85.08	0.892	GGB34027 SGB48293	uSGB_48293	0.0444197	0.421	14672	2111593	239	1637		25
S239	Case	IV	bin.11.strict	95.79	0.316	Veillonellaceae bacterium DNF00626	kSGB_5831	0.0224991	0.391	13100	1449571	160	1303	1	39	1	tet(O)*
S239	Case	IV	bin.12.permissive	92.57	0	Gardnerella vaginalis	kSGB_17305	0.0283468	0.422	71548	1391835	73	1058	1	43
S239	Case	IV	bin.13.permissive	98.53	0.16	Sneathia sanguinegens	kSGB_6045	0.0159146	0.264	108598	1263240	32	1207		22	1
S239	Case	IV	bin.14.orig	97.31	0.374	Sneathia amnii	kSGB_6044	0.0209223	0.282	26879	1171378	69	1122		23	1	tet(M)
S239	Case	IV	bin.15.orig	100	0.091	Gardnerella vaginalis	kSGB_17307	0.0242158	0.42	579169	1605621	6	1269		45	1
S402	Control	I	bin.1.permissive	99.02	0.092	Lactobacillus crispatus	kSGB_7045	0.0182416	0.369	29027	2164821	137	2240	1	62	1
S404	Control	I	bin.1.strict	97.37	1.826	Gardnerella vaginalis	kSGB_17307	0.0267004	0.422	6502	1653190	428	1556	6	43	1
S404	Control	I	bin.2.permissive	99.02	0	Lactobacillus crispatus	kSGB_7045	0.0187688	0.367	22025	2123058	149	2156	1	55	1
S408	Control	IV	bin.1.orig	87.01	2.227	Gemella asaccharolytica	kSGB_7308	0.0206595	0.268	5395	1237534	296	1065		11	1
S408	Control	IV	bin.2.orig	98.6	0	Peptostreptococcus sp MV1	kSGB_747	0.0133819	0.373	35518	1688693	99	1483	1	40	1
S408	Control	IV	bin.3.orig	99.41	0.442	Lactobacillus iners	kSGB_7025	0.0179816	0.324	182552	1232633	9	1144		21	1
S408	Control	IV	bin.4.strict	98.99	0	Coriobacteriales bacterium DNF00809	kSGB_963	0.0222153	0.462	407139	1635325	19	1246	8	51	1
S408	Control	IV	bin.5.strict	98.95	0.147	Campylobacter ureolyticus	kSGB_19431	0.0392141	0.288	354646	1751239	32	1778		38	1	tet(O)*
S408	Control	IV	bin.6.orig	87.93	0.681	Gardnerella vaginalis	kSGB_17305	0.029896	0.421	15581	1332817	114	1021		24
S408	Control	IV	bin.7.permissive	99.64	0	Prevotella bivia	kSGB_1557	0.0145948	0.392	65656	2082333	71	1727	1	42	1
S408	Control	IV	bin.8.strict	98.03	0	GGB34027 SGB48293	uSGB_48293	0.0425691	0.421	70691	2784346	107	2253	2	47	1
S408	Control	IV	bin.9.strict	99.92	0.157	Porphyromonas uenonis	kSGB_1973	0.0183208	0.527	84834	2132278	55	1765	1	43	1
S408	Control	IV	bin.10.strict	98.87	0.048	Sneathia amnii	kSGB_6044	0.0177772	0.282	47978	1175798	48	1126		34	1
S408	Control	IV	bin.11.strict	98.26	0	Aerococcus christensenii	kSGB_7881	0.00880205	0.391	67995	1516237	42	1415	1	41	1		mef(A),msr(D)
S408	Control	IV	bin.12.orig	99.3	0	Peptoniphilus lacrimalis	kSGB_6705	0.0289258	0.298	94888	2114844	98	2034	2	24	2
S408	Control	IV	bin.13.permissive	100	1.421	Mobiluncus curtisii	kSGB_15487	0.0175949	0.556	233973	2016162	17	1688	1	47	1
S408	Control	IV	bin.14.permissive	100	0	Fannyhessea vaginae	kSGB_991	0.0386788	0.429	97649	1523971	61	1268	1	46	1
S408	Control	IV	bin.15.orig	84.78	1.174	Prevotella disiens	kSGB_1559	0.0183472	0.394	4672	1781474	455	1440		10
S408	Control	IV	bin.16.orig	95.57	0	Tissierellia bacterium KA00581	kSGB_6647	0.0137561	0.256	203978	1487481	23	1364	1	35	1
S408	Control	IV	bin.17.strict	93.85	0	Prevotella buccalis	kSGB_1514	0.0282058	0.463	35024	2249496	118	1869		37	1
S408	Control	IV	bin.18.permissive	100	0	Fannyhessea vaginae	kSGB_990	0.0324361	0.484	173022	1490302	17	1144	1	46		tet(W)*
S408	Control	IV	bin.19.orig	96.74	0.632	Veillonellaceae bacterium DNF00626	kSGB_5831	0.0235606	0.391	141083	1543207	18	1374		41	1
S408	Control	IV	bin.20.orig	98.25	0	Peptoniphilus harei	kSGB_6697	0.0355507	0.345	138823	1755041	23	1629	2	19	1
S408	Control	IV	bin.21.orig	99.93	0.076	Gardnerella vaginalis	kSGB_17307	0.0237009	0.417	543151	1591487	5	1223		45	1
S408	Control	IV	bin.22.orig	98.79	0.337	Prevotella colorans	kSGB_1502	0.017072	0.467	95519	2416918	40	2018		29	1			erm(F)*	cfxA3
S408	Control	IV	bin.23.strict	97.91	0.662	Dialister micraerophilus	kSGB_5840	0.0231203	0.352	28745	1291864	100	1211	1	43	1
S410	Control	III	bin.1.orig	99.41	0.442	Lactobacillus iners	kSGB_7025	0.0180499	0.326	274100	1288104	7	1238		32	1	tet(M)*
S410	Control	III	bin.2.strict	96.53	0.096	Lactobacillus jensenii	kSGB_7035	0.0105206	0.341	104017	1765847	40	1730	1	31	1
S410	Control	III	bin.3.orig	90.95	0.222	Lactobacillus crispatus	kSGB_7045	0.0205885	0.368	8838	1725157	263	1709		21	1
S412	Control	IV	bin.1.orig	93.75	0.892	Varibaculum cambriense	kSGB_15482	0.0221465	0.534	7444	1866790	309	1570		38	2
S412	Control	IV	bin.2.strict	100	0	Fannyhessea vaginae	kSGB_991	0.0340352	0.426	139922	1392777	21	1160	1	46	1
S412	Control	IV	bin.3.strict	98.87	0	Sneathia amnii	kSGB_6044	0.0185103	0.282	70751	1207240	44	1136	1	29	1
S412	Control	IV	bin.4.permissive	99.14	0.788	Prevotella colorans	kSGB_1502	0.0177776	0.469	96055	2403123	62	2000	1	40	1
S412	Control	IV	bin.5.permissive	96.39	0.628	Bacteroidales bacterium KA00251	kSGB_3324	0.0174585	0.427	194603	1818829	32	1483	2	47	2
S412	Control	IV	bin.6.permissive	96.98	0.503	GGB1460 SGB2023	uSGB_2023	0.0116264	0.474	35041	2304759	139	1918	1	49
S412	Control	IV	bin.7.permissive	99.3	0.699	Peptoniphilus duerdenii	kSGB_6715	0.0385977	0.346	88229	1792475	69	1569	1	22	1			erm(A)^
S412	Control	IV	bin.8.orig	97.89	0.442	Lactobacillus iners	kSGB_7025	0.0182485	0.322	28526	1136369	41	1066	1	21
S412	Control	IV	bin.9.strict	97.97	0.337	Prevotella disiens	kSGB_1559	0.0158037	0.394	70953	2298230	71	1901	4	42	1
S412	Control	IV	bin.10.strict	85.78	0	Anaerococcus lactolyticus	kSGB_6669	0.031165	0.351	5912	1512491	341	1384		12	1
S412	Control	IV	bin.11.permissive	98.26	0	Aerococcus christensenii	kSGB_7881	0.0102792	0.391	123404	1565037	38	1458	2	53	1
S412	Control	IV	bin.12.strict	98.99	0	Coriobacteriales bacterium DNF00809	kSGB_963	0.0212006	0.463	257435	1595987	19	1228	1	47	1
S412	Control	IV	bin.13.strict	96.34	0.304	Anaerococcus tetradius	kSGB_6674	0.0208008	0.345	48303	1951298	106	1763		18	1
S412	Control	IV	bin.14.strict	98.87	0	Mycoplasma hominis	kSGB_5926	0.0175172	0.268	73900	661045	17	1131		33	1
S412	Control	IV	bin.15.strict	98.8	1.397	Veillonella montpellierensis	kSGB_6960	0.0199959	0.371	10761	1849113	235	1561	1	40	1
S412	Control	IV	bin.16.strict	99.3	0	Peptoniphilus lacrimalis	kSGB_6705	0.0236678	0.299	126213	1667879	46	1591	1	33	1
S412	Control	IV	bin.17.strict	91.6	0	Peptoniphilus sp BV3C26	kSGB_6713	0.0172359	0.308	14021	1326496	140	1232	1	19	1
S412	Control	IV	bin.18.permissive	98.21	0.357	GGB34027 SGB48293	uSGB_48293	0.0289098	0.42	91369	2783574	152	2261	1	49	1
S412	Control	IV	bin.19.permissive	98.29	0.16	Sneathia sanguinegens	kSGB_6045	0.0171377	0.264	70433	1206723	59	1124		16	1
S412	Control	IV	bin.20.strict	93.94	0.337	Prevotella amnii	kSGB_1558	0.021961	0.352	54561	1820857	66	1488		36	1
S412	Control	IV	bin.21.orig	88.29	0	GGB3012 SGB4003	uSGB_4003	0.0171558	0.42	200483	1493626	20	1215		42	1	tet(W)
S412	Control	IV	bin.22.strict	86.07	0.699	Peptoniphilus harei	kSGB_6697	0.0339197	0.348	11743	1336039	156	1226		10
S412	Control	IV	bin.23.strict	96.74	0	Veillonellaceae bacterium DNF00626	kSGB_5831	0.0295982	0.392	149562	1390383	34	1299	1	44	1
S412	Control	IV	bin.24.strict	96.41	0.197	Prevotella bivia	kSGB_1557	0.0139835	0.39	28858	1927533	108	1605	1	28
S412	Control	IV	bin.25.permissive	100	0	Peptostreptococcus anaerobius	kSGB_746	0.016821	0.362	45665	1801547	69	1643	5	15	1
S412	Control	IV	bin.26.orig	94.66	0	Tissierellia bacterium KA00581	kSGB_6647	0.0152491	0.254	83262	1461882	39	1320	1	26	1
S412	Control	IV	bin.27.strict	98.97	0.55	Porphyromonas uenonis	kSGB_1973	0.0457458	0.525	74291	2223860	87	1773		39	1
S412	Control	IV	bin.28.permissive	97.55	0	Fenollaria massiliensis	kSGB_6716	0.0347742	0.346	147824	1549840	36	1426	2	25	1
S412	Control	IV	bin.29.permissive	89.59	0	Clostridiales bacterium KA00274	kSGB_7884	0.00661796	0.392	229416	1470791	30	1281	1	45	1
S412	Control	IV	bin.30.orig	90	0	Gardnerella vaginalis	kSGB_17302	0.019944	0.41	23791	1537941	81	1157		28
S412	Control	IV	bin.31.permissive	74.49	0	Dialister micraerophilus	kSGB_5840	0.02902	0.358	2843	844463	336	769		14
S415	Control	III	bin.1.orig	99.41	0.442	Lactobacillus iners	kSGB_7025	0.0185464	0.326	110678	1341275	18	1275		32	1
S415	Control	III	bin.2.strict	95.73	0.129	Lactobacillus jensenii	kSGB_7035	0.0084956	0.34	65489	1531764	47	1447		34	1
S415	Control	III	bin.4.permissive	87.01	0	Lactobacillus crispatus	kSGB_7045	0.0211065	0.373	19586	1586958	128	1580	1	28	1
S415	Control	III	bin.5.permissive	94.04	1.333	Gardnerella vaginalis	kSGB_17305	0.0282195	0.424	22684	1377468	114	1060	1	46
S418	Control	III	bin.1.permissive	99.41	0.442	Lactobacillus iners	kSGB_7025	0.0181761	0.324	247982	1265135	12	1192	2	44	1
S419	Control	I	bin.1.orig	99.11	0.884	Lactobacillus iners	kSGB_7025	0.0246177	0.345	40163	1678234	183	2009		33	1	tet(M)^		erm(B)*
S419	Control	I	bin.2.strict	99.02	0.092	Lactobacillus crispatus	kSGB_7045	0.018215	0.367	26861	2082496	157	2138	1	50	1
S420	Control	I	bin.1.permissive	99.02	0.092	Lactobacillus crispatus	kSGB_7045	0.01839	0.369	28913	2131335	143	2205	1	68	1
S432	Control	III	bin.1.permissive	98.99	0.649	Lactobacillus crispatus	kSGB_7045	0.0207715	0.367	29043	2140482	158	2224	2	52	1
S432	Control	III	bin.2.permissive	99.41	0.442	Lactobacillus iners	kSGB_7025	0.0194111	0.325	113001	1287834	13	1232	1	40	1
S433	Control	III	bin.1.orig	87.02	0.442	Lactobacillus iners	kSGB_7025	0.0221614	0.323	550813	1029604	5	950		21
S433	Control	III	bin.2.orig	98.37	0.092	Lactobacillus crispatus	kSGB_7045	0.0192337	0.374	20067	2329876	284	2875	2	30	1
S434	Control	I	bin.1.orig	98.96	0.092	Lactobacillus crispatus	kSGB_7045	0.0178516	0.37	28920	2202750	130	2298		69	1
S434	Control	I	bin.2.permissive	99.45	1.086	Gardnerella vaginalis	kSGB_7097	0.0237751	0.399	26181	1923848	122	1915	1	39	1
S434	Control	I	bin.3.strict	100	0	Gardnerella vaginalis	kSGB_17307	0.0327191	0.421	197569	1505609	14	1135		45	1
S205	Case	III	bin.1.permissive	99.41	0.442	Lactobacillus iners	kSGB_7025	0.0180091	0.326	147908	12866556	10	1205	2	49	1
S401	Control	I	bin.1.strict	92.92	0.442	Lactobacillus iners	kSGB_7025	0.0232316	0.328	13461	1315208	111	1319	3	23	1
S401	Control	III	bin.2.orig	96.1	0.092	Lactobacillus crispatus	kSGB_7045	0.0193574	0.373	22512	1830882	98	1916		37	1
S405	Control	IV	bin.1.permissive	99.11	0.442	Lactobacillus iners	kSGB_7025	0.0192507	0.324	151259	1241430	11	1159	2	52	1		mef(A),msr(D)
S405	Control	IV	bin.2.strict	100	0	Gardnerella vaginalis	kSGB_17302	0.0179763	0.411	181272	1692474	27	1273	3	45	1	tet(M)*
S417	Control	III	bin.1.permissive	99.15	0.442	Lactobacillus iners	kSGB_7025	0.0183155	0.326	28046	1293041	34	1256	2	48	1		msr(D)^				catA1
S430	Control	IV	bin.1.permissive	100	0	Gardnerella vaginalis	kSGB_17307	0.0244699	0.421	257584	1613340	25	1280	1	45	1		mef(A),msr(D)
S430	Control	IV	bin.2.permissive	87.58	0	GGB3012 SGB4003	uSGB_4003	0.0169717	0.421	48140	1506982	44	1228	6	45	1
S431	Control	I	bin.1.permissive	73.38	2.009	Lactobacillus crispatus	kSGB_7045	0.0266263	0.371	3013	1551174	451	1655	2	25		tet(M)*	mef(A),msr(D)
S604	Case	IV	bin.1.permissive	97.67	0.023	Prevotella SGB1519	uSGB_1519	0.023519	0.482	35221	2462366	131	2049	1	46	1				cfxA3*
S604	Case	IV	bin.2.orig	97.22	0.151	Gardnerella vaginalis	kSGB_17310	0.0214562	0.405	43513	1605120	53	1171	3	43	2
S604	Case	IV	bin.3.permissive	88.27	2.015	Megasphaera genomosp type 1	kSGB_5867	0.0174082	0.468	5304	1377874	226	1347	1	33	1
S604	Case	IV	bin.4.orig	96.19	0	Coriobacteriales bacterium DNF00809	kSGB_963	0.0229305	0.467	15056	1557950	98	1247	3	41	1
S604	Case	IV	bin.5.orig	90.55	2.132	Mobiluncus mulieris	kSGB_15486	0.0140958	0.552	4884	2304700	316	2293	3	36	2
S604	Case	IV	bin.6.permissive	75.12	0	GGB4807 SGB6646	uSGB_6646	0.011809	0.311	40152	1539962	52	1389		40	1
S604	Case	IV	bin.7.orig	90.14	1.481	Veillonellaceae bacterium DNF00626	kSGB_5831	0.0258575	0.394	4833	1224782	182	1232		33	1
S606	Case	IV	bin.1.orig	99.41	0.442	Lactobacillus iners	kSGB_7025	0.0203269	0.321	70093	1405239	39	1331		32	1	tet(M)*		erm(B)
S606	Case	IV	bin.2.orig	95.4	0.304	Anaerococcus tetradius	kSGB_6674	0.0176779	0.345	14675	1856811	92	1740		17	1			erm(A)
S606	Case	IV	bin.3.permissive	100	0	Gardnerella vaginalis	kSGB_17302	0.0189451	0.413	222555	1604268	23	1223	2	45	1
S606	Case	IV	bin.4.strict	99.62	0	Prevotella bivia	kSGB_1557	0.018594	0.399	59441	2545007	117	2179	2	42	1	tet(Q)*		erm(F)*	cfxA3
S606	Case	IV	bin.5.strict	100	0	Fannyhessea vaginae	kSGB_991	0.0330377	0.428	87899	1512551	23	1270	2	46	1	tet(W)*
S608	Case	IV	bin.1.permissive	99.22	0	Lactobacillus gasseri	kSGB_7039	0.0181435	0.348	49683	1906620	61	1892	1	50	1
S608	Case	IV	bin.2.permissive	100	0	Gardnerella vaginalis	kSGB_17305	0.0257133	0.422	197782	1522633	9	1173	2	45	1
S608	Case	IV	bin.3.orig	93.77	0.491	Lactobacillus iners	kSGB_7025	0.0202612	0.327	11771	1187874	69	1188		14	1	tet(M)*	mef(A),msr(D)*
